# Supplementary material for: Comparative genomics of four strains of the edible brown alga, Cladosiphon okamuranus
Source: BMC Genomics. 2020 Jun 26;21:422. doi: 10.1186/s12864-020-06792-8 (PMC7318753; doi:10.1186/s12864-020-06792-8)
Supplement: Supplementary file 2 — Additional file 2: Table S1. A summary of DNA and RNA sequence data from three strains of Cladosiphon okamuranus.Table S2. Numbers of GO annotated genes in Cladosiphon okamuranus strain-specific gene groups. Table S3. Gene IDs of randomly selected 200 single-copy orthologous nuclear genes. [file 12864_2020_6792_MOESM2_ESM.xlsx]

## Sheet: Supplementary Table S1
Supplementary Table S1. A summary of DNA and RNA sequence data from three strains of Cladosiphon okamuranus
Strain	Type	Methods	Platforms	Library size	Read length	Total amount of data
K	DNA	Paired End	MiSeq	700 bp	309 x2 bp	1.97 Gbp
		Paired End	HiSeq Rapid	700 bp	250 x2 bp	4.98 Gbp
		Paired End	HiSeq 4000	700 bp	151 x2 bp	18.1 Gbp
		Mate Pair	HiSeq 4000	3 kbp	151 x2 bp	13.4 Gbp
		Mate Pair	HiSeq 4000	7 kbp	151 x2 bp	12.5 Gbp
	RNA	Sporophyte	HiSeq Rapid	260 nts*	250 x 2 nts	22.5 Gnts*
		Germling	HiSeq 4000	260 nts*	151 x 2 nts	48.8 Gnts*
O	DNA	Paired End	MiSeq	700 bp	301 x2 bp	36.2 Gbp
		Paired End	HiSeq Rapid	700 bp	250 x2 bp	4.98 Gbp
		Paired End	HiSeq 4000	700 bp	151 x2 bp	3.77 Gbp
		Mate Pair	HiSeq 4000	3 kbp	151 x2 bp	10.6 Gbp
		Mate Pair	HiSeq 4000	7 kbp	151 x2 bp	11.1 Gbp
	RNA	Sporophyte	HiSeq Rapid	260 nts*	250 x 2 nts	24.1 Gnts*
		Germling	HiSeq 4000	260 nts*	151 x 2 nts	40.5 Gnts*
C	DNA	Paired End	MiSeq	700 bp	309 x2 bp	17.2 Gbp
		Mate Pair	HiSeq 4000	2 kbp	151 x2 bp	2.69 Gbp
		Mate Pair	HiSeq 4000	3 kbp	151 x2 bp	2.59 Gbp
		Mate Pair	HiSeq 4000	4 kbp	151 x2 bp	2.52 Gbp
		Mate Pair	HiSeq 4000	5 kbp	151 x2 bp	1.83 Gbp
		Mate Pair	HiSeq 4000	6 kbp	151 x2 bp	1.94 Gbp
		Mate Pair	HiSeq 4000	7 kbp	151 x2 bp	1.61 Gbp
		Mate Pair	HiSeq 4000	8 kbp	151 x2 bp	1.21 Gbp
		Mate Pair	HiSeq 4000	10 kbp	151 x2 bp	871 Mbp
		Mate Pair	HiSeq 4000	12 kbp	151 x2 bp	757 Mbp
		Mate Pair	HiSeq 4000	14 kbp	151 x2 bp	453 Mbp
	RNA	Sporophyte	HiSeq Rapid	260 nts*	250 x 2 nts	101 Gnts*
		Germling	HiSeq 4000	260 nts*	151 x 2 nts	15.5 Gnts*
*nts, nucletorides; Gnts, giga nucleotides

## Sheet: Supplementary Table S2
Supplementary Table S2. Numbers of GO annotated genes in Cladosiphon okamuranus strain-specific gene groups
Strains		S		K		O		C
	Number of gene groups		457		344		367		262
	Number of genes		478		363		429		286
	Number of GO annotated genes		134		90		128		83
	Biological process		55		41		72		43
	Cellular component		22		23		36		17
	Molecular function		118		83		110		75

## Sheet: Supplementary Table S3
Supplementary Table S3. Gene IDs of randomly selected 200 single-copy orthologous nuclear genes
Cladosiphon okamuranus S	Cladosiphon okamuranus K	Cladosiphon okamuranus O	Cladosiphon okamuranus C	Nemacystus decipiens	Ectocarpus siliculosus
g7947	g11711	g24787	g17814	g6636	Ec-00_001430
g7966	g11694	g24768	g17801	g6652	Ec-00_001580
g18870	g18088	g26661	g12246	g3516	Ec-00_004320
g9625	g19343	g18000	g10574	g3180	Ec-00_004560
g20114	g21075	g31030	g18706	g10955	Ec-00_006470
g12706	g6285	g21949	g9565	g11881	Ec-00_006560
g16039	g9675	g25025	g4341	g2672	Ec-01_000750
g16054	g9690	g25011	g4326	g2687	Ec-01_000930
g7484	g9655	g25045	g4361	g10673	Ec-01_001090
g13270	g9696	g27763	g3	g10630	Ec-01_001710
g8923	g12592	g19640	g7329	g9397	Ec-01_002310
g7444	g9618	g29479	g4398	g14789	Ec-01_003740
g7459	g9632	g25068	g4384	g10677	Ec-01_004030
g14069	g8853	g20587	g6916	g4699	Ec-01_005770
g8509	g5710	g22842	g17308	g14470	Ec-01_006580
g8857	g5780	g22909	g17242	g14667	Ec-01_006950
g8410	g8976	g20469	g6806	g5818	Ec-01_007070
g8408	g8974	g20471	g6808	g5816	Ec-01_007090
g8689	g8778	g20660	g6987	g4777	Ec-01_007460
g8733	g8822	g20619	g6946	g4731	Ec-01_007760
g5568	g5843	g22974	g17180	g14594	Ec-01_008330
g8420	g5630	g22761	g17385	g4805	Ec-01_009420
g8427	g5637	g22766	g17380	g4817	Ec-01_009820
g11757	g16232	g25295	g2388	g5745	Ec-01_011260
g5598	g5817	g22945	g17208	g14626	Ec-01_011460
g11725	g24014	g25325	g2416	g5779	Ec-01_011900
g11621	g11631	g22105	g9149	g16721	Ec-02_000610
g10791	g11603	g29322	g9169	g16746	Ec-02_001000
g14365	g7490	g23216	g4114	g1638	Ec-02_003210
g10481	g17105	g23544	g9636	g8360	Ec-02_003510
g12604	g16686	g23855	g13375	g8156	Ec-02_005350
g12612	g16678	g23863	g13367	g8163	Ec-02_005440
g11017	g16372	g23832	g12928	g8181	Ec-02_005670
g10541	g17194	g26562	g12219	g3341	Ec-03_001930
g16259	g11150	g30702	g8673	g3461	Ec-03_003320
g19518	g11022	g32460	g20464	g2070	Ec-03_004190
g18532	g15949	g29987	g20514	g10217	Ec-03_005170
g17303	g14425	g26149	g3151	g3912	Ec-04_001710
g13337	g8640	g20858	g19791	g3872	Ec-04_002600
g14898	g6635	g21305	g18137	g16660	Ec-04_004440
g17093	g6608	g21340	g18108	g4289	Ec-04_004980
g6616	g6553	g21396	g18054	g4230	Ec-04_006100
g12977	g12309	g25171	g11734	g5940	Ec-05_001230
g14490	g8756	g23122	g9214	g9607	Ec-05_002630
g6632	g6568	g21382	g18068	g4244	Ec-05_003980
g6631	g6567	g21383	g18067	g4243	Ec-05_004070
g14456	g17158	g30383	g5227	g11823	Ec-05_005220
g14448	g17150	g30391	g5233	g11812	Ec-05_005350
g11278	g13035	g26376	g3671	g11832	Ec-05_005700
g8243	g21642	g28094	g3713	g4543	Ec-05_006270
g13814	g18858	g33768	g3656	g7050	Ec-05_007000
g9781	g14945	g26045	g17602	g9173	Ec-06_000190
g9125	g10853	g20388	g20384	g9072	Ec-06_000760
g10915	g6881	g20092	g19683	g9330	Ec-06_002220
g8079	g7009	g19963	g19560	g9219	Ec-06_004360
g10380	g12105	g22485	g11498	g3777	Ec-06_007230
g10361	g12124	g22466	g11517	g3754	Ec-06_007380
g15544	g12082	g22508	g11474	g3726	Ec-06_008160
g5671	g5438	g19443	g19519	g11310	Ec-06_009300
g5683	g5450	g19434	g19529	g3587	Ec-06_009510
g15525	g15227	g26944	g75	g11469	Ec-07_000750
g12096	g7209	g20330	g18743	g4876	Ec-07_002120
g12110	g7221	g20317	g18730	g2038	Ec-07_004420
g17276	g7254	g20283	g8161	g2006	Ec-07_005050
g10970	g7269	g20268	g8175	g1990	Ec-07_005180
g17666	g11248	g23620	g4737	g7375	Ec-07_005830
g15641	g21380	g30934	g19194	g7470	Ec-07_006370
g12347	g11222	g23594	g18839	g7424	Ec-07_006720
g12778	g11291	g23664	g4782	g16538	Ec-07_007630
g20863	g18930	g29269	g13282	g7248	Ec-08_000830
g8201	g17022	g21043	g9382	g7190	Ec-08_001300
g11127	g10471	g22179	g8910	g7146	Ec-08_002340
g11129	g10468	g22181	g8908	g7143	Ec-08_002440
g11134	g10463	g22186	g8903	g7138	Ec-08_002500
g7562	g10427	g22222	g8868	g5618	Ec-08_003260
g20528	g10381	g27898	g16367	g5649	Ec-08_003600
g9441	g12656	g24379	g16309	g5166	Ec-08_004800
g8281	g19220	g24299	g6541	g5100	Ec-08_005870
g11885	g19123	g29435	g12057	g5055	Ec-08_006650
g15900	g13744	g28955	g7807	g7596	Ec-09_002550
g10075	g11761	g25579	g15339	g2604	Ec-09_003210
g10080	g11765	g25574	g15344	g2601	Ec-09_003650
g14806	g17260	g26890	g7776	g7562	Ec-09_003990
g14805	g17261	g26891	g7777	g7563	Ec-09_004000
g16805	g17245	g26878	g7763	g7568	Ec-09_004020
g14828	g14548	g24519	g5315	g12254	Ec-10_000140
g20044	g19957	g30491	g11090	g3065	Ec-10_000890
g10042	g14906	g27922	g20281	g2409	Ec-10_003470
g18604	g20952	g31062	g20251	g2390	Ec-10_004000
g10315	g15771	g20147	g12883	g7017	Ec-10_005690
g16115	g17354	g28878	g5628	g11097	Ec-10_006180
g16108	g17346	g28885	g5620	g11107	Ec-10_006310
g15048	g9906	g28641	g16826	g14356	Ec-11_000830
g14342	g9890	g28653	g16839	g9031	Ec-11_000940
g11952	g19741	g28563	g3268	g13148	Ec-11_002480
g17298	g19383	g29956	g22443	g11214	Ec-11_002600
g6231	g10245	g26287	g11098	g12704	Ec-11_004110
g6291	g10188	g24732	g11149	g12759	Ec-11_004770
g6280	g10198	g24743	g11141	g12750	Ec-11_005000
g7367	g9288	g18516	g5890	g2944	Ec-12_000800
g8766	g18393	g18588	g18995	g2798	Ec-12_001320
g11203	g9089	g22589	g10826	g6138	Ec-12_001370
g11197	g9022	g22656	g10892	g2829	Ec-12_001390
g16180	g8597	g22708	g10938	g2879	Ec-12_001920
g12751	g9065	g22611	g10846	g6210	Ec-12_004590
g12738	g9079	g22598	g10835	g6147	Ec-12_004630
g6815	g10703	g28068	g16485	g12651	Ec-12_004930
g6709	g10802	g19899	g16580	g2819	Ec-12_005710
g13404	g13082	g22261	g19443	g5497	Ec-12_007820
g18481	g13123	g22303	g7234	g5454	Ec-12_008320
g8168	g16508	g25460	g10556	g13539	Ec-12_008930
g8159	g16516	g25468	g10565	g13530	Ec-12_009080
g8165	g16510	g25462	g10559	g13536	Ec-12_009150
g12894	g19556	g27304	g9192	g16619	Ec-13_001300
g11168	g14092	g26609	g17978	g16629	Ec-13_002220
g12001	g14131	g24056	g17944	g13266	Ec-13_002760
g10011	g15621	g23428	g9884	g7312	Ec-13_002910
g6829	g9593	g18010	g9819	g10039	Ec-14_000840
g6918	g9502	g18096	g9731	g9861	Ec-14_003120
g7839	g8584	g22723	g2613	g9821	Ec-14_003910
g7739	g11979	g24231	g2522	g1886	Ec-14_004450
g7768	g12007	g24204	g2551	g1774	Ec-14_006470
g5358	g10161	g23901	g8645	g1718	Ec-14_006800
g12194	g18006	g27989	g19139	g9763	Ec-15_000570
g12193	g18007	g27990	g19140	g9765	Ec-15_000580
g10720	g16136	g25264	g19005	g5349	Ec-15_002560
g10728	g16130	g25257	g19013	g5342	Ec-15_002570
g10731	g16127	g25254	g19016	g5341	Ec-15_002600
g13151	g17317	g24410	g19077	g5268	Ec-15_003250
g13143	g17310	g24418	g19084	g5260	Ec-15_003530
g10664	g14498	g28129	g18635	g5218	Ec-15_003970
g16446	g14521	g29218	g18654	g11066	Ec-15_004200
g9682	g12766	g17945	g10630	g2145	Ec-16_000280
g6302	g18501	g29183	g13026	g2221	Ec-16_002230
g13465	g21724	g28585	g4937	g3148	Ec-16_003820
g11301	g11075	g24460	g17008	g15447	Ec-17_000690
g13760	g19718	g29011	g11213	g8960	Ec-17_002060
g14229	g7027	g22536	g19388	g7753	Ec-17_002290
g19293	g7046	g21211	g16452	g7780	Ec-17_002490
g10809	g6255	g26457	g6724	g8787	Ec-17_002550
g6170	g7096	g21262	g16401	g7816	Ec-17_003120
g13052	g11577	g30108	g17916	g7908	Ec-17_004280
g9709	g13522	g27649	g2888	g13924	Ec-18_000760
g12586	g17755	g28348	g8418	g6336	Ec-18_001860
g12277	g15123	g24154	g4527	g6327	Ec-18_001990
g12570	g17739	g28364	g8434	g6314	Ec-18_002100
g12577	g17746	g28357	g8427	g6321	Ec-18_002190
g12658	g14048	g22410	g9523	g1501	Ec-18_003770
g8611	g12170	g21555	g8791	g10125	Ec-18_004560
g8607	g12167	g21558	g8788	g10118	Ec-18_004640
g16242	g16777	g28189	g2667	g11398	Ec-19_002600
g18894	g12920	g25498	g5537	g7000	Ec-19_004600
g19402	g20113	g30529	g5602	g1672	Ec-20_000120
g9209	g7489	g23217	g4113	g1639	Ec-20_000520
g6458	g6658	g18649	g5003	g8422	Ec-20_000850
g8062	g9749	g25114	g5808	g10740	Ec-20_001750
g6560	g6752	g18742	g5101	g8527	Ec-20_004800
g13222	g16602	g46661	g13215	g4612	Ec-21_000880
g13224	g16600	g46659	g13213	g4614	Ec-21_000900
g17617	g12883	g30455	g4802	g6905	Ec-21_001900
g6030	g7333	g21775	g21000	g6732	Ec-21_004410
g12129	g13324	g21860	g19738	g6853	Ec-21_005700
g12149	g13340	g21840	g20938	g6835	Ec-21_005810
g7856	g16023	g29130	g6603	g4366	Ec-22_001860
g13681	g14615	g28278	g3053	g10866	Ec-22_003540
g13682	g14614	g28279	g3054	g10865	Ec-22_003550
g13687	g14609	g28285	g3060	g10877	Ec-22_003630
g19575	g10665	g29541	g7841	g11787	Ec-22_003830
g15070	g7442	g26175	g7460	g16507	Ec-23_000050
g13974	g18171	g28240	g11371	g16350	Ec-23_000250
g17729	g9363	g30154	g8390	g16397	Ec-23_000650
g17958	g17368	g27734	g4165	g16403	Ec-23_000690
g11112	g17386	g27752	g4146	g16418	Ec-23_000900
g13549	g10981	g25905	g5768	g16478	Ec-23_001530
g16295	g20356	g27729	g6624	g4381	Ec-23_002160
g17902	g9382	g19780	g18679	g13979	Ec-23_002450
g5750	g9469	g25679	g19850	g16445	Ec-23_003720
g14871	g5582	g25750	g11862	g10054	Ec-24_000810
g14865	g5588	g25744	g11856	g10060	Ec-24_000870
g16158	g16054	g27468	g18601	g10475	Ec-24_001590
g11482	g11510	g30064	g3365	g10372	Ec-24_003120
g18624	g12343	g26778	g3095	g10307	Ec-24_003630
g5811	g18962	g29498	g18914	g10299	Ec-24_004030
g18081	g25334	g30253	g11895	g15927	Ec-25_000700
g10855	g16865	g27123	g11796	g15904	Ec-25_000880
g16730	g19293	g27431	g20430	g15985	Ec-25_001480
g7986	g14478	g27455	g20407	g16004	Ec-25_001530
g10608	g10131	g24290	g3395	g16012	Ec-25_001690
g10564	g20463	g24250	g3435	g16056	Ec-25_001930
g11468	g18682	g25843	g7174	g10245	Ec-26_000740
g12700	g6279	g21943	g9559	g14044	Ec-26_002960
g12705	g6284	g21948	g9564	g11880	Ec-26_003000
g17206	g11502	g27240	g5369	g13022	Ec-26_004360
g13640	g15542	g26725	g16681	g9637	Ec-26_004850
g9537	g6346	g22017	g7957	g8005	Ec-26_006070
g8565	g6110	g19084	g12674	g6509	Ec-27_002390
g11795	g11365	g18879	g12751	g1382	Ec-27_005000
g6994	g10052	g19302	g21213	g1307	Ec-27_005710
g9975	g16842	g27256	g20843	g7685	Ec-28_001390
g18888	g19372	g26666	g12240	g3520	Ec-28_001500
